# Supplementary material for: Purification, Characterization and Bactericidal Action of Lysozyme, Isolated from Bacillus subtillis BSN314: A Disintegrating Effect of Lysozyme on Gram-Positive and Gram-Negative Bacteria
Source: Molecules. 2023 Jan 20;28(3):1058. doi: 10.3390/molecules28031058 (PMC9919333; doi:10.3390/molecules28031058)
Supplement: Supplementary file 1 [file molecules-28-01058-s001.zip]

Archive with 1 entries (1 files):
- molecules-2148470-supplementary.pdf
